# Supplementary material for: Autonomic Dysfunction, Psychosocial Factors, and Pain Sensitivity in Persistent Spinal Pain: A Systematic Review
Source: J Clin Med. 2026 Jul 16;15(14):5571. doi: 10.3390/jcm15145571 (PMC13413165; doi:10.3390/jcm15145571)
Supplement: Supplementary file 1 [file jcm-15-05571-s001.zip]

Archive with 2 entries (2 files):
- jcm-4388986-supplementary Tables.pdf
- PRISMA_2020_Checklist.pdf
